# Supplementary material for: Loss of Function Mutation in the Palmitoyl-Transferase HHAT Leads to Syndromic 46,XY Disorder of Sex Development by Impeding Hedgehog Protein Palmitoylation and Signaling
Source: PLoS Genet. 2014 May 1;10(5):e1004340. doi: 10.1371/journal.pgen.1004340 (PMC4006744; doi:10.1371/journal.pgen.1004340)
Supplement: Table S1 — Primers sequences for real-time PCR. (XLSX) [file pgen.1004340.s004.xlsx]

## Sheet: Sheet2
Supplementary Table 1 : Primers Sequences for Real-Time PCR
Gene	Forward	Reverse
hHHAT	5’ TATTTCTTGGGGGCAATGAG 3’	5’ CATTAGTCCGTGGCGTAGGT 3’
hDHH	5’ GCAACAAGTATGGGTTGCTG 3’	5’ CGGACCGCCAGTGAGTTA 3’
hSHH	5’ GCGGACAGGCTGATGACT 3’	5’ TCTGAGTGGTGGCCATCTT 3’
hIHH	5′ CATTGAGACTTGACTGGGCAA 3′	5′ AGAGCAGGCTGAGTTGGGAGTCGC 3′
hINSL3	5′ AGATGCGTGAGAAGTTGTGC 3′	5′ CCAGCCACTGTAGCAACTCA 3′
hSOX9	5’ GTACCCGCACTTGCACAAC 3’	5’ TCTCGCTCTCGTTCAGAAGTC 3’
hRPL19	5’ CGAATGCCAGAGAAGGTCAC 3’	5’ CCATGAGAATCCGCTTGTTT 3’
mHhat	5’ ACTCACGCCACCACCTCTT 3’	5’ GAAATTGTGTAGTCCAACATCAAAA 3’
mDhh	5’ ATCCACGTATCGGTCAAAGC 3’	5’ GTAGTTCCCTCAGCCCCTTC 3’
mShh	5’ CCAATTACAACCCCGACATC3’	5’ GCATTTAACTTGTCTTTGCACCT3’
mIhh	5′ CGTGCATTGCTCTGTCAAGT 3′	5′ ACACGCTCCCCGTTCTCTA 3′
mGapdh	5′ TCCATGACAACTTTGGCATTG 3′	5′ CAGTCTTCTGGGTGGCAGTGA 3′
